# Supplementary material for: A Method to Locally Irradiate Specific Organ in Model Organisms Using a Focused Heavy-Ion Microbeam
Source: Biology (Basel). 2023 Dec 14;12(12):1524. doi: 10.3390/biology12121524 (PMC10740561; doi:10.3390/biology12121524)
Supplement: Supplementary file 1 [file biology-12-01524-s001.zip]

Archive with 1 entries (1 files):
- biology-2658507-supplementary.pdf
